# Supplementary material for: An Approach to Minimize Tumour Proliferation by Reducing the Formation of Components for Cell Membrane
Source: Molecules. 2022 Apr 24;27(9):2735. doi: 10.3390/molecules27092735 (PMC9105759; doi:10.3390/molecules27092735)
Supplement: Supplementary file 1 [file molecules-27-02735-s001.zip]

Archive with 1 entries (1 files):
- molecules-1662931-supplementary.pdf
